# Supplementary material for: The Extracts Derived from Artemisia japonica Thunb. Leaves Mitigate Oxidative Stress and Inflammatory Response Induced by LPS in RAW264.7 Cells through Modulation of the Nrf2/HO-1 Signaling Pathway
Source: Molecules. 2024 Mar 20;29(6):1375. doi: 10.3390/molecules29061375 (PMC10974559; doi:10.3390/molecules29061375)
Supplement: Supplementary file 1 [file molecules-29-01375-s001.zip]

Archive with 1 entries (1 files):
- molecules-2908454-supplementary.pdf
